# Supplementary material for: Preparation and Enzyme Degradability of Spherical and Water-Absorbent Gels from Sodium Carboxymethyl Cellulose
Source: Gels. 2022 May 20;8(5):321. doi: 10.3390/gels8050321 (PMC9141264; doi:10.3390/gels8050321)
Supplement: Supplementary file 1 [file gels-08-00321-s001.zip]

Archive with 1 entries (1 files):
- gels-1664272-supplementary.pdf
